# Supplementary material for: Oxidized Phosphatidylcholines Regulate Secretory Phospholipase A2 Through Membrane Nanodomain Remodeling
Source: Molecules. 2026 Apr 16;31(8):1298. doi: 10.3390/molecules31081298 (PMC13118827; doi:10.3390/molecules31081298)
Supplement: Supplementary file 1 [file molecules-31-01298-s001.zip]

Archive with 1 entries (1 files):
- molecules-4212996-supplementary.pdf
